# Supplementary material for: Protective Effects and Potential Mechanisms of Bacillus subtilis Ya3.1 Against Aeromonas hydrophila Infection in Hybrid Sturgeon (Acipenser schrenckii ♂ × Huso dauricus ♀)
Source: Animals (Basel). 2026 Jun 17;16(12):1879. doi: 10.3390/ani16121879 (PMC13295440; doi:10.3390/ani16121879)
Supplement: Supplementary file 1 [file animals-16-01879-s001.zip]

Archive with 1 entries (1 files):
- animals-4358455-supplementary.pdf
